# Supplementary material for: The Role of Mesothelin in Gynecological Tumors and Its Significance in Targeted Therapies—A Review
Source: Cancers (Basel). 2026 May 22;18(11):1692. doi: 10.3390/cancers18111692 (PMC13255823; doi:10.3390/cancers18111692)
Supplement: Supplementary file 1 [file cancers-18-01692-s001.zip]

Archive with 1 entries (1 files):
- cancers-4267149-supplementary.pdf
